# Supplementary material for: Small-Scale Habitat Relationships of Corydalus cornutus Hellgrammites in Central Ohio Riffles
Source: Insects. 2026 Apr 10;17(4):410. doi: 10.3390/insects17040410 (PMC13115823; doi:10.3390/insects17040410)
Supplement: Supplementary file 1 [file insects-17-00410-s001.zip]

Archive with 3 entries (2 files):
- insects-4189354-supplementary/
- insects-4189354-supplementary/BossleyetalSupplementaryFile1-Insects.pdf
- insects-4189354-supplementary/BossleyetalSupplementaryFile2-Insects.pdf
